# Supplementary material for: Development and Validation of a New TaqMan Real-Time PCR for the Detection of Ornithobacterium rhinotracheale
Source: Microorganisms. 2022 Feb 1;10(2):341. doi: 10.3390/microorganisms10020341 (PMC8875355; doi:10.3390/microorganisms10020341)
Supplement: Supplementary file 1 [file microorganisms-10-00341-s001.zip]

Archive with 1 entries (1 files):
- microorganisms-1522184-supplementary.pdf
